# Supplementary material for: Cardiometabolic 2.0: Redefining Cardiovascular Prevention Through SGLT-2 Inhibitors and GLP-1 Receptor Agonists
Source: Life (Basel). 2026 May 1;16(5):756. doi: 10.3390/life16050756 (PMC13208886; doi:10.3390/life16050756)
Supplement: Supplementary file 1 [file life-16-00756-s001.zip]

Archive with 1 entries (1 files):
- life-4250554-supplementary.pdf
